# Supplementary material for: On the interdependence of ketone body oxidation, glycogen content, glycolysis and energy metabolism in the heart
Source: J Physiol. 2023 Mar 1;601(7):1207–24. doi: 10.1113/JP284270 (PMC10684314; doi:10.1113/JP284270)
Supplement: Supplementary file 1 — Statistical Summary Document [file TJP-601-1207-s001.xlsx]

## Sheet: Statistical Summary Table
Statistical Summary Document
Manuscript Title:	On the interdependence of ketone body oxidation, glycogen content, glycolysis and energy metabolism in the heart
Authors:	Azrul Abdul Kadir, Brianna J. Stubbs, Cher-Rin Chong, Henry Lee, Mark Cole, Carolyn Carr, David Hauton, James McCullagh, Rhys D. Evans, Kieran Clarke
Animal model used, if applicable:	Isolated perfused rat heart
Underlying hypothesis:	Cardiac oxidation of β-hydroxybutyrate requires a source of anaplerotic substrate; our hypothesis is that this can be provided by stored myocardial glycogen which therefore facilitates utilisation of ketone bodies for energy.
Definitions of ‘n’:	In this study "n" is the number of individual hearts perfused and examined for their metabolism
Statistical summary table:
Experimental question number	Finding/ conclusion	Experimental location/variable	Mean value	Standard Deviation	n	Exact P value	Figure/table in which data are presented	Units	Data comparisons	Statistical test	Any other experimental factors	Comments
Multiple tests of the same question are shown in different rows		e.g. cortex vs cerebellum or genotype	(or other summary statistic)	(SD)	(value)	If P is considered significant against a stated confidence limit, authors may indicate this in bold.The exact value must be stated unless P is less than 0.0001, in which case < is permitted.			e.g. WT vs KO		e.g. subjects’ age or sex	e.g. observation
1. Effect of glycogen content and perfusate substrate on heart rate		heart rate LG after glycogen manipulation	229	40	9		Table 1	/min
		heart rate LG with glucose	241	41	7	0.58	Table 1	/min	after v gluc	ANOVA/Tukey
	only statistical effect is low HR in LG group after glycogen stripping (unremarkable)	heart rate LG with bHB	311	233	9	0.445	Table 1	/min	after v bHB	ANOVA/Tukey
						0.899	Table 1		gluc v bHB	ANOVA/Tukey
		heart rate HG after glycogen manipulation	280	35	5		Table 1
		heart rate HG with glucose	269	48	7	0.686	Table 1	/min	after v gluc	ANOVA/Tukey
		heart rate HG with bHB	285	40	5	0.819	Table 1	/min	after v bHB	ANOVA/Tukey
						0.553	Table 1	/min	gluc v bHB	ANOVA/Tukey
						0.036	Table 1		after LG v HG	ANOVA/Tukey		following glycogen stripping
						0.25	Table 1		gluc LG v HG	ANOVA/Tukey
						0.818	Table 1		bHB LG v HG	ANOVA/Tukey
2. Effect of glycogen content and perfusate substrate on developed pressure		heart rate LG after glycogen manipulation	90	10	9		Table 1	mmHg
		heart rate LG with glucose	99	23	7	0.312	Table 1	mmHg	after v gluc	ANOVA/Tukey
	only statistical effect is low DP in HG group perfused with glucose (outlier)	heart rate LG with bHB	89	33	9	0.949	Table 1	mmHg	after v bHB	ANOVA/Tukey
						0.526	Table 1		gluc v bHB	ANOVA/Tukey
		heart rate HG after glycogen manipulation	84	9	5		Table 1	mmHg
		heart rate HG with glucose	77	29	7	0.65	Table 1	mmHg	after v gluc	ANOVA/Tukey		NB see RPP
		heart rate HG with bHB	67	6	5	0.008	Table 1	mmHg	after v bHB	ANOVA/Tukey
						0.458	Table 1		gluc v bHB	ANOVA/Tukey
						0.297	Table 1		after LG v HG	ANOVA/Tukey
						0.151	Table 1		gluc LG v HG	ANOVA/Tukey
						0.182	Table 1		bHB LG v HG	ANOVA/Tukey
3. Effect of glycogen content and perfusate substrate on RPP		heart rate LG after glycogen manipulation	20706	5031	9		Table 1	/min
		heart rate LG with glucose	23078	3429	7	0.304	Table 1	/min	after v gluc	ANOVA/Tukey
	no significant differences - functionally comparable hearts	heart rate LG with bHB	22701	5861	9	0.45	Table 1	/min	after v bHB	ANOVA/Tukey
						0.882	Table 1		gluc v bHB	ANOVA/Tukey
		heart rate HG after glycogen manipulation	23567	4800	5		Table 1
		heart rate HG with glucose	21143	9264	7	0.607	Table 1	/min	after v gluc	ANOVA/Tukey
		heart rate HG with bHB	19272	3746	5	0.153	Table 1	/min	after v bHB	ANOVA/Tukey
						0.681	Table 1	/min	gluc v bHB	ANOVA/Tukey
						0.321	Table 1		after LG v HG	ANOVA/Tukey
						0.614	Table 1		gluc LG v HG	ANOVA/Tukey
						0.264	Table 1		bHB LG v HG	ANOVA/Tukey
4. Effect of glycogen content on bHB oxidation rate		bHB oxidation rate LG	0.72	0.39	8		Table 2	umol/g/min
	significant increase in bHB oxidation with tissue glycogen abundance; blunting without	bHB oxidation rate HG	1.41	0.69	6	0.025	Table 2 & Fig 3B	umol/g/min	LG v HG	Student t test (unpaired)		critical observation for this study
5. Effect of glycogen content and substrate (glucose; bHB) on glycolysis		glycolysis LG -bHB	0.5	0.21	7		Table 2	umol/g/min		ANOVA/Tukey
		glycolysis LG +bHB	0.22	0.17	7		Table 2	umol/g/min		ANOVA/Tukey
		glycolysis HG -bHB	0.77	0.09	7	0.008	Table 2	umol/g/min	LG v HG	ANOVA/Tukey
		glycolysis HG +bHB	0.24	0.14	7	<0.0001	Table 2	umol/g/min	LG v HG	ANOVA/Tukey
						0.017	Table 2		LG -bHB v LG +bHB	ANOVA/Tukey
						<0.0001	Table 2		HG -bHB v HG +bHB	ANOVA/Tukey
6. Effect of glycogen content and substrate (glucose; bHB) on glycogenesis		glycogenesis LG -bHB	0.31	0.1	7		Table 2	umol/g/min		ANOVA/Tukey
		glycogenesis LG +bHB	0.8	0.25	7		Table 2	umol/g/min		ANOVA/Tukey
		glycogenesis HG -bHB	0	0	7	<0.0001	Table 2	umol/g/min	LG v HG	ANOVA/Tukey
		glycogenesis HG +bHB	0.21	0.1	7	<0.0001	Table 2	umol/g/min	LG v HG	ANOVA/Tukey
						0.0005	Table 2		LG -bHB v LG +bHB	ANOVA/Tukey
						<0.0001	Table 2		HG -bHB v HG +bHB	ANOVA/Tukey
7. Effect of glycogen content and substrate (glucose; bHB) on glucose utilisn.		glycogenesis LG -bHB	0.81	0.33	7		Table 2	umol/g/min		ANOVA/Tukey
		glycogenesis LG +bHB	1.01	0.21	7		Table 2	umol/g/min		ANOVA/Tukey
		glycogenesis HG -bHB	0.77	0.09	7	0.737	Table 2	umol/g/min	LG v HG	ANOVA/Tukey
		glycogenesis HG +bHB	0.46	0.16	7	0.0001	Table 2	umol/g/min	LG v HG	ANOVA/Tukey
						0.2	Table 2		LG -bHB v LG +bHB	ANOVA/Tukey
						0.0007	Table 2		HG -bHB v HG +bHB	ANOVA/Tukey
8. Glycogen content following manipulation and perfusion with bHB and/or glucose	demonstrates glycogen stripping and augmenting technique is sound	LG after manipulation	5.35	4.26	7		Fig 3A	umol/g		ANOVA/Tukey
		LG after glucose perfusion	18.35	4.3	7	0.227	Fig 3A	umol/g	LG after v LG +G	ANOVA/Tukey
		LG after bHB perfusion	37.12	10.75	7	<0.0001	Fig 3A	umol/g	LG after v LG +bHB	ANOVA/Tukey
						0.026	Fig 3A		LG +G v LG +bHB	ANOVA/Tukey
	demonstrates glycogen stripping and augmenting technique is sound	HG after manipulation	43.53	10.26	4		Fig 3A	umol/g		ANOVA/Tukey
		HG after glucose perfusion	42.26	12.89	7	0.999	Fig 3A	umol/g	HG after v HG +G	ANOVA/Tukey
		HG after bHB perfusion	51.95	15.79	7	0.801	Fig 3A	umol/g	HG after v HG +bHB	ANOVA/Tukey
						0.537	Fig 3A		HG +G v HG +bHB	ANOVA/Tukey
9. effect of oxidisable substrate and cardiac [glycogen] on net de novo glycogenesis		glycogenesis LG -bHB	0.31	0.1	7		Fig 4A	umol/g/min		ANOVA/Tukey
		glycogenesis LG +bHB	0.8	0.25	7		Fig 4A	umol/g/min		ANOVA/Tukey
	glycogen already high in HG hearts therefore glycogenesis rate low - as expected	glycogenesis HG -bHB	0	0	7	<0.0001	Fig 4A	umol/g/min	LG v HG	ANOVA/Tukey
	glycogen already high in HG hearts therefore glycogenesis rate low - as expected	glycogenesis HG +bHB	0.21	0.1	7	<0.0001	Fig 4A	umol/g/min	LG v HG	ANOVA/Tukey
						0.0005	Fig 4A		LG -bHB v LG +bHB	ANOVA/Tukey
						<0.0001	Fig 4A		HG -bHB v HG +bHB	ANOVA/Tukey
10. effect of oxidisable substrate and cardiac [glycogen] on rate of myocardial glycolysis		glycolysis LG -bHB	0.5	0.21	7		Fig 4B	umol/g/min		ANOVA/Tukey
		glycolysis LG +bHB	0.22	0.17	7		Fig 4B	umol/g/min		ANOVA/Tukey
		glycolysis HG -bHB	0.77	0.09	7	0.019	Fig 4B	umol/g/min	LG v HG	ANOVA/Tukey
		glycolysis HG +bHB	0.24	0.14	7	0.991	Fig 4B	umol/g/min	LG v HG	ANOVA/Tukey
	glycolysis inhibited by bHB					0.013	Fig 4B		LG -bHB v LG +bHB	ANOVA/Tukey
	glycolysis inhibited by bHB					<0.0001	Fig 4B		HG -bHB v HG +bHB	ANOVA/Tukey
11. effect of substrate (+/-glucose; +/-bHB) on cardiac glcogenolysis		glycogenolysis +G +bHB	0.0138	0.0028	5		Fig 5A	umol/g/min		ANOVA/Tukey	HG hearts pulse chase
		glycogenolysis +G -bHB	0.0183	0.0028	4	0.047	Fig 5A	umol/g/min	HG +G+bHB v +G-bHB	ANOVA/Tukey	HG hearts pulse chase
	rate of glycogenolysis significantly depends on presence of cataplerotic bHB	glycogenolysis -G +bHB	0.025	0.0088	5	0.026	Fig 5A	umol/g/min	HG +G+bHB v -G+bHB	ANOVA/Tukey	HG hearts pulse chase
	rate of glycogenolysis significantly depends on presence of cataplerotic bHB	glycogenolysis -G -bHB	0.102	0.015	4	<0.0001	Fig 5A	umol/g/min	HG +G+bHB v -G-bHB	ANOVA/Tukey	HG hearts pulse chase
	rate of glycogenolysis significantly depends on presence of cataplerotic bHB					0.187	Fig 5A		HG +G-bHB v -G+bHB	ANOVA/Tukey
	rate of glycogenolysis significantly depends on presence of cataplerotic bHB					<0.0001	Fig 5A		HG +G-bHB v -G-bHB	ANOVA/Tukey
						<0.0001	Fig 5A		HG -G+bHB v -G-bHB	ANOVA/Tukey
12. effect of substrate (+/-glucose; +/-bHB) on residual cardiac glycogen content		glycogenolysis +G +bHB	62.72	7.34	5		Fig 5B	umol/g		ANOVA/Tukey	HG hearts pulse chase
		glycogenolysis +G -bHB	61.14	4.62	4	0.72	Fig 5B	umol/g	HG +G+bHB v +G-bHB	ANOVA/Tukey	HG hearts pulse chase
	remaining glycogen stores dependent on extent of cataplerotic bHB oxidation	glycogenolysis -G +bHB	49.83	9.85	5	0.047	Fig 5B	umol/g	HG +G+bHB v -G+bHB	ANOVA/Tukey	HG hearts pulse chase
	remaining glycogen stores v low if no exogenous substrate	glycogenolysis -G -bHB	36.25	13.12	4	0.009	Fig 5B	umol/g	HG +G+bHB v -G-bHB	ANOVA/Tukey	HG hearts pulse chase
						0.037	Fig 5B		HG +G-bHB v -G+bHB	ANOVA/Tukey
						0.009	Fig 5B		HG +G-bHB v -G-bHB	ANOVA/Tukey
						0.151	Fig 5B		HG -G+bHB v -G-bHB	ANOVA/Tukey
13. effect of glycogen content and bHB substrate on myocardial ATP content		glycogenesis LG -bHB	10.86	0.829	5		Fig 8A	mM		ANOVA/Tukey
		glycogenesis LG +bHB	10.47	0.662	5		Fig 8A	mM		ANOVA/Tukey
	myocardial ATP stores intact in current model (& see RPP #3 above)	glycogenesis HG -bHB	10.38	1.25	5	0.81	Fig 8A	mM	LG v HG	ANOVA/Tukey
	myocardial ATP stores intact in current model (& see RPP #3 above)	glycogenesis HG +bHB	10.78	0.47	5	0.941	Fig 8A	mM	LG v HG	ANOVA/Tukey
	myocardial ATP stores intact in current model (& see RPP #3 above)					0.886	Fig 8A		LG -bHB v LG +bHB	ANOVA/Tukey
	myocardial ATP stores intact in current model (& see RPP #3 above)					0.883	Fig 8A		HG -bHB v HG +bHB	ANOVA/Tukey
14. effect of glycogen content and bHB substrate on myocardial phosphocreatine content		glycogenesis LG -bHB	18.33	1.24	4		Fig 8B	mM		ANOVA/Tukey
		glycogenesis LG +bHB	18.18	0.096	4		Fig 8B	mM		ANOVA/Tukey
		glycogenesis HG -bHB	17.75	2.27	4	0.784	Fig 8B	mM	LG v HG	ANOVA/Tukey
	PCr stores augmented with bHB if [glycogen] is high	glycogenesis HG +bHB	21.58	0.676	5	<0.0001	Fig 8B	mM	LG v HG	ANOVA/Tukey
						0.818	Fig 8B		LG -bHB v LG +bHB	ANOVA/Tukey
	PCr stores augmented with bHB if [glycogen] is high					0.016	Fig 8B		HG -bHB v HG +bHB	ANOVA/Tukey
15. effect of glycogen content and bHB substrate on inorganic phosphate (Pi)		glycogenesis LG -bHB	1.99	0.118	4		Fig 8C	mM		ANOVA/Tukey
		glycogenesis LG +bHB	2.62	0.78	4		Fig 8C	mM		ANOVA/Tukey
		glycogenesis HG -bHB	1.23	1.03	5	0.193	Fig 8C	mM	LG v HG	ANOVA/Tukey
	myocardial Pi likely dependent on energetic status	glycogenesis HG +bHB	1.38	0.212	4	0.022	Fig 8C	mM	LG v HG	ANOVA/Tukey
						0.161	Fig 8C		LG -bHB v LG +bHB	ANOVA/Tukey
						0.789	Fig 8C		HG -bHB v HG +bHB	ANOVA/Tukey
16. effect of glycogen content and bHB substrate on cardiac cytosolic pH		glycogenesis LG -bHB	7.122	0.044	5		Fig 8D			ANOVA/Tukey
		glycogenesis LG +bHB	7.12	0.044	5		Fig 8D			ANOVA/Tukey
		glycogenesis HG -bHB	7.18	0.044	5	0.25	Fig 8D		LG v HG	ANOVA/Tukey
		glycogenesis HG +bHB	7.16	0.054	5	0.553	Fig 8D		LG v HG	ANOVA/Tukey
						0.999	Fig 8D		LG -bHB v LG +bHB	ANOVA/Tukey
						0.907	Fig 8D		HG -bHB v HG +bHB	ANOVA/Tukey
17. effect of glycogen content and bHB substrate on myocardial ADP content		glycogenesis LG -bHB	51.95	15.06	5		Fig 8E	uM		ANOVA/Tukey
		glycogenesis LG +bHB	39.12	11.23	4		Fig 8E	uM		ANOVA/Tukey
	myocardial ADP levels inversely related to energetic/phosporylation potential and substrate availability/status	glycogenesis HG -bHB	39.75	7.65	3	0.249	Fig 8E	uM	LG v HG	ANOVA/Tukey
	myocardial ADP levels inversely related to energetic/phosporylation potential and substrate availability/status	glycogenesis HG +bHB	22.35	5.51	5	0.021	Fig 8E	uM	LG v HG	ANOVA/Tukey
	myocardial ADP levels inversely related to energetic/phosporylation potential and substrate availability/status					0.201	Fig 8E		LG -bHB v LG +bHB	ANOVA/Tukey
	myocardial ADP levels inversely related to energetic/phosporylation potential and substrate availability/status					0.009	Fig 8E		HG -bHB v HG +bHB	ANOVA/Tukey
18. effect of glycogen content and bHB substrate on myocardial AMP content		glycogenesis LG -bHB	0.272	0.132	5		Fig 8F	uM		ANOVA/Tukey
		glycogenesis LG +bHB	0.158	0.074	4		Fig 8F	uM		ANOVA/Tukey
	myocardial AMP levels inversely related to energetic/phosporylation potential and substrate availability/status	glycogenesis HG -bHB	0.153	0.038	3	0.189	Fig 8F	uM	LG v HG	ANOVA/Tukey
	myocardial AMP levels inversely related to energetic/phosporylation potential and substrate availability/status	glycogenesis HG +bHB	0.05	0.022	5	0.017	Fig 8F	uM	LG v HG	ANOVA/Tukey
	myocardial AMP levels inversely related to energetic/phosporylation potential and substrate availability/status					0.168	Fig 8F		LG -bHB v LG +bHB	ANOVA/Tukey
	myocardial AMP levels inversely related to energetic/phosporylation potential and substrate availability/status					0.003	Fig 8F		HG -bHB v HG +bHB	ANOVA/Tukey
19. effect of glycogen content and bHB substrate on cardiac phosphorylation potential		glycogenesis LG -bHB	103.5	5.21	3		Fig 8G	uM-1		ANOVA/Tukey	MR energetics
		glycogenesis LG +bHB	110.9	22.4	3		Fig 8G	uM-1		ANOVA/Tukey
	phosphorylation potential directly related to substrate status and hence energetics	glycogenesis HG -bHB	196.4	57.19	3	0.049	Fig 8G	uM-1	LG v HG	ANOVA/Tukey
	phosphorylation potential directly related to substrate status and hence energetics	glycogenesis HG +bHB	387.1	117.19	4	0.011	Fig 8G	uM-1	LG v HG	ANOVA/Tukey
	phosphorylation potential directly related to substrate status and hence energetics					0.609	Fig 8G		LG -bHB v LG +bHB	ANOVA/Tukey
	phosphorylation potential directly related to substrate status and hence energetics					0.051	Fig 8G		HG -bHB v HG +bHB	ANOVA/Tukey
20. effect of glycogen content and bHB substrate on free energy of ATP hydrolysis (ΔGATP)		glycogenesis LG -bHB	-60.2	0.366	5		Fig 8H	kJ.mol-1		ANOVA/Tukey	MR energetics
		glycogenesis LG +bHB	-60.07	1.979	5		Fig 8H	kJ.mol-1		ANOVA/Tukey
		glycogenesis HG -bHB	-59.87	2.62	3	0.776	Fig 8H	kJ.mol-1	LG v HG	ANOVA/Tukey
	significantly greater free energy of ATP hydrolysis in hearts oxidising bHB with ample glycogen availability	glycogenesis HG +bHB	-63.58	0.699	4	0.012	Fig 8H	kJ.mol-1	LG v HG	ANOVA/Tukey
						0.889	Fig 8H		LG -bHB v LG +bHB	ANOVA/Tukey
	significantly greater free energy of ATP hydrolysis in hearts oxidising bHB with ample glycogen availability					0.038	Fig 8H		HG -bHB v HG +bHB	ANOVA/Tukey
